# Supplementary material for: Noise induces Ca2+ signaling waves and Chop/S-Xbp1 expression in the hearing cochlea
Source: JCI Insight. 2024 Dec 10;10(2):e181783. doi: 10.1172/jci.insight.181783 (PMC11790025; doi:10.1172/jci.insight.181783)
Supplement: Supporting data values [file jciinsight-10-181783-s153.xlsx]

## Sheet: Figure 1
Chop	F-CTL	M-CTL	F-94 dB	M-94 dB	F-98 dB	M-98 dB	F-106 dB	M-106 dB
	0.501267	1.0924	2.05371	0.81109	1.2733	1.31291	1.53913	1.75
	1.26992	0.898011	0.94559	0.769399	1.11303	1.19692	0.429088	2.49655
	0.542886	0.963638	3.51771	1.02846	1.01963	0.867816	2.07369	1.18373
	1.26504	1.18709	0.649699	1.97216	1.11455	1.28849	1.18565	2.22084
	0.81949	1.12994	1.08411	1.2258	1.22945	0.754183	0.671423	2.10601
	1.07879	1.21713	0.663907	0.610174	0.889563	1.1895	2.28967	2.67197
	1.12302	1.30688	0.950064	0.506719	0.381654	1.39721	1.44479	1.97471
	1.39156	0.852276	0.844257	0.635913	1.09043	1.29934	1.94496	2.40668
	1.28255	0.794978	0.683777	0.836337	1.13476	1.43543	1.40227	1.47968
	0.677209	0.739354		0.883845	1.32586	0.603878	1.28619	1.32197
	1.31933	1.35613		0.858612	0.704862	0.888597	2.35283	1.87179
	0.906566	0.798459		1.16759	0.308215	0.964365	0.993976	2.11453
	0.952397	0.559174		1.04305				0.999633
	1.12041	0.714778		0.660769				2.11943
				0.757695				2.23396
S-Xbp1	F-CTL	M-CTL	F-94 dB	M-94 dB	F-98 dB	M-98 dB	F-106 dB	M-106 dB
	0.516968	0.854798	1.52036	1.28931	1.08779	0.623308	0.31533	0.81084
	1.24978	1.4096	0.9054	1.27727	1.2326	0.703019	0.191351	1.04307
	1.52215	0.446703	2.11941	1.13075	0.207749	1.20865	0.757762	0.635769
	1.28979	1.19346	0.959776	2.54105	1.04306	0.606993	1.11872	1.05731
	1.3196	1.11933	1.02031	1.43487	1.20653	1.40592	0.865652	1.09861
	1.27779	0.627099	0.712441	0.546826	1.52909	1.32117	1.10876	0.77003
	0.785605	0.481529	0.677291	0.556077	1.48522	0.988552	0.60544	0.7585
	0.647395	2.00396	0.655608	0.78552	1.90479	0.871945	0.53815	1.01719
	0.675768	1.545	0.758101	0.642275	0.712953	0.836075	0.798369	0.745263
	1.14701	0.582698		0.975979	0.624431	0.44512	0.555564	0.767373
	0.916641	1.76534		0.557404	0.354759	1.50683	1.74089	0.487371
	0.65958	0.652		0.872152	0.0923084	0.800057	0.241779	0.892831
	0.776833	0.300427		0.971243				0.164564
	1.08527	0.399002		0.855417				0.422716
				0.707889				0.867964
BiP	F-CTL	M-CTL	F-94 dB	M-94 dB	F-98 dB	M-98 dB	F-106 dB	M-106 dB
	0.970392	1.03091	2.09223	2.06173	1.52787	1.49176	1.95824	1.97125
	1.14496	0.917531	0.815193	2.21749	1.40002	1.73927	1.84298	2.06969
	1.15544	0.780774	2.23753	1.73005	1.31594	1.49567	1.92059	1.89333
	0.746447	0.979698	1.6076	2.40086	1.655	1.79082	0.86679	1.83184
	1.08554	1.32378	0.723505	1.85686	1.15454	1.49797	1.05425	0.752592
	0.645725	0.592818	1.88328	2.02836	1.50473	1.3176	1.10985	1.37282
	1.14663	0.990675	1.28322	1.23364	1.02882	1.66363	0.908906	1.23135
	0.854061	1.04092	1.55266	0.897847	1.06519	2.03569	1.08429	1.61707
	0.685148	1.00087	0.774257	1.34481	1.34435	1.32639	1.82923	1.37681
	0.796919	1.45972		0.835634	1.80395	1.20327	1.29321	1.44576
	1.17169	1.40639		1.23617	1.26118	1.40289	1.2531	1.98171
	0.769247	0.570762		2.0708	0.709353	1.91101	0.850897	2.21065
	0.628816	1.25186		1.43304				0.76656
	0.604909	0.8321		1.03282				0.786243
				1.0237				0.966131
Chop/S-Xbp1	F-CTL	M-CTL	F-94 dB	M-94 dB	F-98 dB	M-98 dB	F-106 dB	M-106 dB
	0.969629	1.38874	1.3508	0.629087	1.02321	1.39228	1.36076	3.07896
	0.898575	0.801605	1.04439	0.602378	0.99744	1.07278	3.50886	2.12914
	0.866752	1.65513	1.65976	0.909538	1.83709	0.98416	1.90665	3.31254
	0.984593	0.915325	0.676928	0.776123	1.27112	2.14062	1.85363	2.52714
	0.958656	1.08737	1.06252	0.854295	0.923769	0.933842	1.36966	1.07748
	0.844264	1.35908	0.931876	1.11585	0.58176	1.08648	2.06508	1.92158
	0.862021	1.86491	1.40274	0.91124	0.764037	1.21078	2.31612	2.46776
	0.83857	0.480867	1.28775	0.809545	0.668474	1.47772	2.86004	1.72042
	1.21268	0.845877	0.90196	1.30215	1.43014	1.67115	2.43617	2.64968
	1.21321	1.3643		0.905598	1.74627	1.35667	2.3151	3.13627
	1.39919	0.768198		1.54038	1.98688	0.589713	1.35151	2.71245
	1.37446	1.22463		1.33875	3.33897	1.20537	4.1111	2.36834
	1.226	1.86127		1.07393				6.07441
	1.03237	1.79141		0.772452				5.01383
				1.07036				2.57379

## Sheet: Figure 1 codebook
sex	noise	Chop	S-Xbp1	BiP	Chop/S-Xbp1
1 = F	0 = control	normalized 2^-deltaCT	normalized 2^-deltaCT	normalized 2^-deltaCT	normalized 2^-deltaCT
0 = M	1= 94 dB
	2 = 98 dB
	3 = 106 dB
	4 = 109 dB

## Sheet: Figure 2
timepoint	group	noise	Chop	S-Xbp1	BiP	Chop/S-Xbp1
0	0	0	0.527892	0.697705	1.10284	0.756612
0	0	0	0.631266	0.499969	0.726501	1.26261
0	0	0	1.12338	1.54255	0.764757	0.728259
0	0	0	1.20428	0.952878	0.897611	1.26383
0	0	0	1.40566	1.95033	0.822632	0.720729
0	0	0	1.57801	4.1749	2.21022	0.377976
0	0	0	0.549876	0.65341	1.07983	0.841549
0	0	0	0.613289	0.426891	0.666818	1.43664
0	0	0	1.1208	0.984973	1.04487	1.1379
0	0	0	1.1706	1.7	0.838428	0.68859
0	0	0	1.48997	3.62815	2.00548	0.410668
0	0	0	1.51689	2.14103	0.790481	0.708485
0	1	0	0.33629	0.369675	0.663683	0.909692
0	1	0	0.930753	0.682906	0.999017	1.36293
0	1	0	1.75867	0.890347	1.36945	1.97527
0	1	0	1.81663	4.44898	1.10134	0.408325
0	1	0	0.486219	0.349887	0.739377	1.38965
0	1	0	0.703032	0.798813	0.845306	0.880095
0	1	0	1.34813	1.00366	1.46895	1.34322
0	1	0	2.17001	3.56486	1.08921	0.608724
1	0	1	0.393118	0.587126	2.3987	0.669562
1	0	1	0.841613	0.311692	1.75576	2.70014
1	0	1	0.893491	0.720093	2.73157	1.2408
1	0	1	0.940332	0.619492	2.107	1.51791
1	0	1	1.50203	1.2288	2.64201	1.22236
1	0	1	1.51008	1.59472	2.5773	0.94692
2	0	1	0.257286	0.212031	1.32066	1.21343
2	0	1	0.279057	0.215053	1.9085	1.29762
2	0	1	0.421138	0.202904	2.02452	2.07555
2	0	1	0.462131	0.279881	1.53117	1.65117
2	0	1	0.6235	0.109864	1.13595	5.67518
2	0	1	1.56024	1.24454	1.67133	1.25367
3	0	1	0.0956673	0.0787106	0.492686	1.21543
3	0	1	0.714058	0.738555	0.777548	0.96683
3	0	1	0.756763	1.10887	0.858572	0.682463
3	0	1	0.855736	1.27496	0.848368	0.671189
3	0	1	0.961618	1.38897	0.812484	0.692322
3	0	1	1.10649	2.25748	1.06063	0.490144
4	0	1	0.108043	0.104791	0.439492	1.03103
4	0	1	0.226716	0.199229	0.904647	1.13797
4	0	1	0.981291	1.45546	0.678143	0.674214
4	0	1	1.03558	0.516389	0.755794	2.00543
4	0	1	1.2439	1.46542	0.913119	0.848834
4	0	1	1.46806	1.63584	0.764033	0.897438
5	0	1	0.537704	0.447964	0.690244	1.20033
5	0	1	0.532658	0.499377	0.993084	1.06664
5	0	1	1.03004	0.545146	0.34926	1.88947
5	0	1	0.291188	0.354773	1.08823	0.820772
1	1	2	1.19083	0.588169	2.41114	2.02464
1	1	2	1.23338	0.545681	2.58181	2.26027
1	1	2	1.64122	0.679976	3.17874	2.41365
1	1	2	2.30211	0.955116	2.87183	2.4103
1	1	2	2.30965	0.668391	3.36247	3.45554
1	1	2	8.41807	3.33256	3.474	2.52601
2	1	2	0.793937	0.383579	1.80447	2.06981
2	1	2	1.54833	0.574427	2.4129	2.69544
2	1	2	2.09	0.882846	2.82118	2.36735
2	1	2	3.31773	1.11756	2.3642	2.96872
2	1	2	4.07605	1.05181	4.16816	3.87528
2	1	2	6.16854	1.066	3.1781	5.78662
3	1	2	0.701906	0.971112	1.04646	0.722786
3	1	2	0.796516	0.4662	1.20423	1.70853
3	1	2	0.977923	0.710478	0.98009	1.37643
3	1	2	1.22477	3.97744	1.08802	0.307929
3	1	2	2.34486	2.52231	1.60421	0.929648
3	1	2	5.08692	2.05485	2.79675	2.47557
4	1	2	0.770041	1.02751	1.14432	0.749422
4	1	2	1.3231	2.05077	1.74109	0.645169
4	1	2	2.01844	5.06325	1.1669	0.398645
4	1	2	2.98795	4.18779	1.37271	0.713491
4	1	2	4.47509	2.266	1.87596	1.97489
4	1	2	20.658	13.0716	2.80321	1.58037
5	1	2	0.611545	0.60028	1.04012	1.01877
5	1	2	0.795259	0.705048	1.02451	1.12795
5	1	2	0.56119	0.881175	0.925696	0.636865
5	1	2	0.655551	1.02681	1.0701	0.638437
5	1	2	0.592573	0.582022	0.388385	1.01813
5	1	2	0.506821	0.729588	0.65216	0.694667

## Sheet: Figure 2 codebook
timepoint	group	noise	Chop	S-Xbp1	BiP	Chop/S-Xbp1
0 = control	0 = 98 dB	0 = no noise	normalized 2^-deltaCT	normalized 2^-deltaCT	normalized 2^-deltaCT	normalized 2^-deltaCT
1 = 0H	1 = 106 db	1 = 98 dB
2 = 2H		2 = 106 dB
3 = 12H
4 = 24H
5 = 2w

## Sheet: Figure 3B
Treatment	Change in # peaks/s from baseline (media) to drug
VEH	0.923333
VEH	0.0366667
VEH	0.31
VEH	-0.55
VEH	-0.103333
VEH	0.07
VEH	0.02
TG	-0.556667
TG	1.76
TG	0.81
TG	-0.183333
VN	3.77
VN	5.40667
VN	-0.0533333
VN	9.98333

## Sheet: Figure 3D
decay time (s)
VEH	TG	VN
2	1	3
2	1	3
0	1	1
3	1	3
3	1	0
0	1	0
8	1	5
0	3	5
9	2	2
8	2	1
5	2	9
0	9	2
5	2	9
7	2	6
4	2	6
2	1	2
2	2	3
2	2	1
2	2	1
3	1	2
2	2	8
1	1	8
1	1	8
3	1	2
0	1	1
0	0	1
4	0	0
2	0	5
8	5	8
1	3	9
1	2	8
7	5	0
1	7	5
0	5	5
0	4	2
0	5	8
6	9	1
1	5	1
2	3	1
2	0	8
0	4	15
1	1	8
6	3	15
3	4	8
0	2	1
0	2	2
5	7	2
0	2	2
1	4	10
0	3	4
0	9	6
9	6	0
3	3	1
8	4	7
0	1	14
6	1	2
8	0	0
1	0	0
1	2	2
1	7	0
6	8	5
1	0	0
1	6	5
1	2	0
8	1	2
0	9	8
9	6	2
9	6	3
1	6	2
0	0	7
1	5	12
8	8	6
2	5	0
7	4	0
6	3	3
0	5	7
1	1	2
0	1	5
1	6	3
10	7	2
1	8	4
6	0	0
0	5	1
1	3	2
1	1	15
1	9	1
0	1	0
2	2	2
2	1	5
7	2	15
7	3	8
6	2	0
6	6	2
1	2	7
1	5	5
0	2	5
0	2	3
1	2	5
1	3	3
1	2	1
1	0	9
6	2	2
1	1	2
1	3	2
1	4	14
1	3	0
1	4	9
1	4	1
1	4	3
3	1	3
8	1	9
8	3	3
1	2	5
0	3	4
1	3	13
7	5	6
2	4	1
3	9	2
8	0	8
8	3	1
1	8	2
1	4	0
0	2	3
1	8	4
2	0	2
0	2	2
2	3	2
2	4	3
1	5	3
5	2	2
1	4	8
0	1	2
1	1	9
1	2	1
1	5	3
1	3	3
9	3	3
0	5	2
0	4	2
5	4	3
1	3	4
1	5	8
1	10	0
3	5	2
1	2	10
1	0	1
9	0	8
1	1	1
1	1	4
1	3	3
3	1	3
4	4	3
1	0	1
1	4	6
4	4	12
1	0	8
0	2	2
1	3	3
0	7	10
0	2	3
0	2	2
1	2	1
1	2	7
2	0	8
1	3	1
1	1	8
3	1	2
8	1	3
7	0	6
1	0	1
1	2	3
1	1	3
0	2	2
2	2	1
2	2	3
0	2	1
0	3	3
0	2	0
0	3	3
1	2	2
0	1	2
1	1	2
1	3	3
2	2	0
1	1	3
4	8	8
6	3	7
3	2	8
0	2	3
0	2	2
5	3	10
5	2	10
1	0	0
5	1	4
1	9	8
1	4	1
9	2	6
0	1	2
0	3	2
2	0	3
7	2	1
8	7	8
8	2	3
5	3	11
6	3	4
8	3	2
6	8	10
7	3	10
7	3	8
5	2	2
6	7	3
2	6	1
6	2	7
3	1	3
3	3	3
1	3	3
2	2	3
1	2	3
4	3	9
0	2	7
5	2	15
1	6	2
0	2	3
3	5	1
5	2	5
2	3	0
2	5	0
7	7	3
7	3	0
6	7	1
1	2	3
9	8	3
1	9	8
1	8	3
9	3	5
6	3	2
1	1	3
4	2	3
5	3	0
8	1	1
9	1	3
4	2	2
8	3	0
7	2	8
4	3	3
3	3	3
7	3	0
6	1	2
3	2	3
3	2	8
3	2	2
3	6	2
2	6	6
9	2	3
4	6	0
4	6	3
6	3	2
4	1	6
3	1	8
7	0	3
8	2	3
8	2	15
5	2	3
2	4	2
2	3	1
3	2	7
8	2	0
4	2	0
3	1	3
4	2	7
3	2	3
2	3	2
2	2	1
4	2	3
8	3	13
1	3	3
1	2	1
9	1	1
6	2	3
3	2	4
7	8	4
5	1	2
0	1	0
4	9	0
2	0	5
2	1	0
2	3	7
1	3	9
5	2	4
4	1	4
4	1	10
2	2	1
1	1	0
1	3	2
4	1	0
2	9	0
3	2	0
2	2	0
7	1	1
1	1	1
2	2	3
3	3	5
4	3	3
4	2	1
3	3	1
3	2	1
7	7	2
9	7	4
2	2	3
4	0	4
2	2	1
1	3	3
3	5	0
1	3	3
3	7	2
2	7	2
2	2	3
2	2	2
1	2	6
5	4	3
3	3	5
2	3	0
2	3	5
0	1	2
0	2	15
0	0	0
0	1	4
7	1	3
0	3	3
0	2	2
0	1	3
0	3	0
0	3	4
0	2	11
8	2	0
0	2	0
0	1	4
0	1	0
7	1	4
0	2	2
0	3	0
0	3	2
0	2	2
0	2	2
0	2	7
0	2	4
0	4	8
0	6	0
0	2	2
0	1	8
0	2	5
0	1	1
0	2	4
0	2	3
0	3	4
0	2	4
1	0	0
0	3	2
1	4	15
0	3	2
0	4	2
0	4	2
0	4	8
0	3	3
0	2	3
0	2	5
0	2	4
0	2	1
0	2	1
0	2	0
0	2	2
0	12	6
0	3	4
0	4	2
0	8	15
0	5	1
0	1	12
0	1	1
0	2	7
0	3	11
0	3	4
0	1	4
0	3	4
0	4	6
0	3	1
0	7	3
0	1	2
0	2	15
0	2	15
0	1	0
0	2	0
0	2	6
0	4	9
0	1	2
0	1	5
0	0	3
0	2	3
0	0	3
0	3	7
1	9	2
0	9	2
0	0	2
8	1	3
0	1	8
0	2	5
0	4	3
0	5	3
0	7	1
0	0	0
1	4	0
0	3	3
0	2	5
0	6	2
0	5	9
0	9	0
0	0	3
0	4	2
0	1	2
0	0	1
0	8	0
0	9	4
8	1	2
0	1	6
0	9	2
0	1	3
0	1	5
0	1	3
0	0	4
0	1	1
0	0	9
0	1	3
0	0	9
0	1	2
0	1	15
0	1	15
0	1	0
0	5	0
0	5	2
0	0	3
0	8	1
0	9	5
0	8	4
0	7	0
0	8	7
0	7	4
0	1	5
0	1	3
0	0	9
0	1	7
0	9	0
0	8	3
0	8	8
0	2	0
0	4	4
0	7	3
0	0	7
0	1	6
0	9	7
0	1	8
0	3	2
0	1	4
0	3	5
1	9	4
0	0	4
0	1	6
1	0	3
0	6	4
0	6	4
0	6	7
1	0	7
0	0	8
0	2	3
0	0	6
1	3	5
0	3	4
0	0	5
0	0	5
0	0	6
0	0	6
0	6	7
0	6	9
0	0	8
0	1	9
0	4	6
0	1	6
0	1	9
0	0	5
0	0	9
0	1	8
0	6	8
0	1	7
0	9	3
0	3	0
0	8	7
0	0	6
0	0	9
0	7	2
0	1	4
0	1	6
0	5	5
0	0	3
0	0	3
0	9	7
0	0	6
0	1	9
0	2	8
0	1	4
0	1	0
0	1	1
0	8	0
7	1	2
15	9	2
2	9	5
1	6	2
1	1	2
0	0	3
0	1	0
0	0	1
0	0	1
0	1	1
0	1	5
0	0	0
0	0	1
0	0	0
0	8	1
0	1	0
0	0	1
0	9	4
0	0	6
0	0	8
0	0	0
0	0	0
0	8	9
0	0	7
7	0	0
0	0	0
0	5	4
0	5	3
0	6	4
0	0	2
0	0	9
0	1	2
0	0	8
0	0	9
0	1	2
0	0	1
3	0	8
0	6	2
0	0	2
0	8	6
0	0	11
0	0	9
0	7	2
1	0	7
1	0	9
0	0	14
0	0	5
0	0	7
7	8	12
0	0	2
0	1	2
0	0	0
0	7	0
0	0	1
0	0	15
9	8	6
0	0	9
0	7	10
0	7	6
0	1	1
0	0	7
0	0	7
0	1	7
0	0	0
0	0	5
0	0	1
6	0	1
6	0	4
6	0	8
13	0	2
0	9	1
0	9	0
0	0	0
0	0	15
0	7	2
0	9	1
0	6	0
0	0	0
0	0	0
0	6	7
0	6	1
1	0	1
0	0	5
0	1	1
0	0	2
0	0	2
0	9	9
1	8	5
0	1	6
0	0	1
0	0	1
4	6	0
11	6	1
0	0	6
0	8	8
0	0	12
6	2	0
6	8	0
0	1	0
0	1	0
0	8	1
0	9	4
0	1	4
0	5	5
4	2	5
0	1	4
4	0	0
13	2	1
0	0	1
0	1	0
0	9	1
0	1	1
0	9	0
0	4	0
0	7	0
0	9	1
0	2	8
0	0	2
0	0	2
1	7	1
0	9	1
0	1	0
0	0	0
0	7	4
0	15	1
8	5	1
0	8	1
0	1	0
0	15	0
0	9	0
0	0	1
0	0	1
0	0	1
0	9	2
0	0	0
0	9	0
0	0	2
0	9	0
0	9	9
0	0	1
0	5	1
0	9	0
0	6	2
0	6	2
0	0	0
0	7	0
0	15	0
0	0	0
0	0	5
0	0	1
0	0	1
0	7	11
0	14	1
0	7	8
0	0	0
0	0	0
0	0	0
0	0	5
0	7	7
0	11	13
0	0	10
0	0	9
0	10	7
0	0	0
0	4	3
0	0	0
0	1	0
0	8	0
0	0	1
0	8	4
0	0	9
0	3	1
0	0	7
0	0	14
0	8	5
0	8	12
8	1	1
0	4	7
0	0	15
0	3	14
1	2	10
0	0	1
0	5	0
1	1	0
0	6	6
0	8	1
0	7	8
0	6	8
1	6	5
0	6	0
0	6	1
0	1	0
0	0	7
0	0	3
0	1	7
0	1	0
0	2	5
0	6	9
0	3	9
0	3	7
1	2	1
0	1	5
0	1	11
0	1	12
0	0	1
0	9	0
0	2	1
0	8	9
0	1	1
0	0	1
0	1	1
0	7	8
0	1	1
0	6	0
0	2	6
0	6	10
0	1	13
0	2	3
0	1	9
0	1	9
0	4	0
0	1	8
0	1	0
0	1	2
0	0	5
0	7	6
0	1	11
0	2	0
0	6	9
0	0	14
0	2	5
0	1	13
0	2	1
0	2	9
0	1	5
1	3	4
0	3	7
0	4	8
0	3	8
0	1	9
0	1	1
0	8	9
0	4	9
0	6	13
0	4	7
0	3	7
0	5	1
0	4	0
0	0	1
0	4	0
0	3	9
0	4	0
0	6	0
0	3	5
0	0	13
0	4	1
0	1	11
0	2	0
0	1	8
0	0	0
0	3	6
0	8	13
0	4	7
0	5	7
0	5	0
0	6	0
0	7	12
0	5	5
0	7	9
0	4	4
0	8	1
0	7	0
0	2	8
0	5	1
0	1	1
0	4	1
0	1	9
0	4	10
0	1	7
0	1	13
0	5	15
0	2	1
0	4	0
0	3	0
0	9	0
0	1	0
0	4	1
0	2	8
0	7	1
0	4	1
0	8	5
0	8	0
0	3	1
1	6	0
0	3	5
1	8	5
0	4	5
0	9	10
0	7	9
0	1	0
0	0	0
0	4	1
0	6	1
0	5	7
4	0	0
0	3	0
3	4	8
0	5	0
0	0	0
0	3	1
0	3	8
0	3	1
0	4	1
0	0	7
0	3	7
0	1	0
1	1	1
0	8	1
0	0	7
1	2	15
1	9	8
0	4	7
0	4	8
0	2	3
0	8	10
0	6	7
0	9	14
8	0	5
8	8	8
11	4	8
0	1	8
1	1	0
1	6	0
4	4	7
0	1	0
0	8	3
0	6	7
5	1	1
5	1	1
0	2	8
0	2	8
9	0	5
0	8	12
0	6	8
0	2	6
1	8	0
0	6	8
0	1	1
0	2	0
0	8	0
0	4	4
0	1	0
0	8	0
0	6	1
0	1	9
0	7	1
0	2	8
0	6	0
0	2	0
0	7	0
0	8	0
0	7	8
0	5	1
0	2	0
0	8	6
0	1	6
0	2	0
3	7	0
0	10	1
0	2	1
0	6	0
0	8	3
0	7	1
0	3	8
0	2	0
0	6	1
0	5	1
0	1	9
0	7	0
0	1	1
0	4	1
0	5	0
0	7	4
0	1	4
0	1	7
0	8	0
0	7	0
0	3	6
0	8	1
0	4	8
0	6	0
0	1	0
0	2	1
0	8	1
0	0	9
0	5	0
0	2	1
1	1	1
0	8	0
0	0	4
0	3	4
0	3	0
0	1	0
0	15	1
0	1	1
0	0	0
0	1	2
0	8	0
0	2	1
1	1	2
0	2	1
0	2	1
0	8	0
0	2	1
0	2	1
0	2	0
0	8	1
0	3	7
0	2	1
0	9	0
0	3	9
0	3	1
0	1	8
0	8	0
0	3	9
0	4	7
1	1	4
0	8	0
0	5	2
0	9	9
0	1	6
0	0	8
2	7	15
0	3	7
0	7	11
0	1	1
9	8	4
0	8	4
0	4	0
0	3	9
0	8	1
0	0	3
0	8	8
0	2	15
0	3	2
0	7	4
0	0	0
0	8	1
0	8	7
0	6	1
0	3	4
0	3	7
0	9	13
0	8	0
0	3	1
0	7	1
0	3	1
5	9	0
0	3	2
0	9	2
1	2	9
0	8	3
6	3	1
0	9	1
3	8	6
0	7	11
0	10	14
0	8	0
0	4	9
0	6	7
0	8	8
0	8	1
0	0	1
0	2	0
0	5	0
0	2	1
0	5	1
0	8	0
2	8	9
2	10	1
1	9	7
1	1	4
1	3	8
1	4	0
1	5	5
3	1	10
3	7	0
1	6	0
1	8	0
1	8	0
6	5	6
2	3	6
2	1	0
2	8	9
2	9	0
1	9	8
2	3	0
2	4	0
1	2	9
2	1	9
1	9	8
1	1	1
1	0	9
1	1	0
1	2	0
1	3	0
2	8	1
1	5	0
1	6	1
1	4	0
1	6	4
1	6	0
1	5	9
2	9	14
2	7	4
1	4	9
1	6	11
1	3	0
1	4	6
1	9	12
1	2	0
1	8	7
1	9	13
0	4	6
1	9	15
1	1	0
1	3	1
1	8	1
1	4	1
1	4	0
4	8	0
2	4	1
1	5	1
1	8	0
1	6	1
1	9	9
1	9	14
1	4	1
1	7	0
1	9	1
1	3	4
2	6	0
1	9	0
1	2	13
2	3	1
1	0	0
2	1	0
1	1	1
2	2	8
2	2	0
1	1	0
0	1	1
2	2	0
1	2	0
2	1	1
1	1	8
2	4	9
1	4	9
1	7	7
1	7	1
1	1	0
0	3	0
1	4	6
1	3	15
1	2	0
1	7	0
2	8	8
1	2	0
1	3	0
1	6	0
1	1	9
1	2	0
2	2	0
2	0	1
1	1	1
1	6	0
1	2	0
0	8	1
1	1	0
1	0	1
1	1	0
1	5	0
1	7	7
1	6	0
1	2	0
2	3	8
1	1	7
1	1	0
2	1	0
2	1	0
1	4	9
1	2	0
2	7	8
2	1	0
1	3	9
2	5	0
1	7	0
1	1	0
1	7	9
1	7	0
2	1	0
1	3	9
2	2	0
1	3	8
1	0	0
2	3	9
2	2	8
1	3	8
1	1	0
1	3	9
2	2	8
2	8	1
1	4	9
1	3	0
0	5	1
2	2	0
1	6	0
2	1	0
2	5	7
1	5	7
1	1	15
0	5	0
2	8	0
1	3	1
1	4	1
1	2	0
1	0	0
4	6	0
1	3	0
1	4	9
0	0	8
1	1	0
1	0	9
1	5	0
1	3	9
1	2	1
2	5	0
2	2	0
2	1	0
2	5	0
2	1	0
2	4	0
2	4	0
1	2	0
1	1	0
1	5	7
1	1	7
2	5	0
2	6	8
1	8	0
1	6	0
1	8	0
0	5	0
1	2	0
0	6	0
0	6	0
1	3	0
1	7	9
9	7	9
1	6	9
2	1	0
2	2	9
2	2	1
2	7	1
2	6	6
9	7	14
2	6	1
1	7	0
0	4	0
1	7	0
1	8	0
2	4	8
4	3	0
8	3	0
4	6	1
1	6	8
1	5	1
2	2	1
2	3	0
0	5	0
1	0	9
3	3	0
2	5	9
2	3	0
5	0	9
8	1	0
0	0	0
3	4	1
1	4	8
0	4	1
5	4	0
5	3	0
2	7	0
1	2	9
5	6	0
8	7	0
8	1	0
8	1	0
1	4	1
8	5	0
0	1	9
8	5	1
1	0	0
0	0	9
0	8	8
2	2	8
3	2	0
1	5	9
0	2	9
0	4	0
1	6	1
0	5	0
0	5	9
1	3	0
4	5	0
1	3	1
1	3	0
0	3	0
0	2	0
1	5	0
0	1	0
0	3	9
4	3	0
0	1	9
0	6	0
1	5	0
0	5	0
1	0	0
1	0	7
1	4	4
8	4	0
7	0	0
10	0	0
8	5	1
6	7	0
0	9	0
5	1	0
7	9	0
7	0	0
5	0	0
2	0	0
1	0	0
2	0	0
9	0	7
7	0	0
2	0	0
1	0	0
9	0	0
6	0	0
3	0	0
6	0	0
3	0	1
0	0	0
1	0	1
4	0	1
4	0	1
7	1	0
3	6	8
5	12	8
4	8	9
3	6	0
0	0	0
5	0	0
7	4	0
3	3	0
3	3	0
1	2	0
9	4	0
5	2	9
8	4	1
3	5	0
3	4	1
0	6	0
0	4	0
0	0	0
5	6	0
2	0	0
0	0	7
7	4	3
7	5	0
13	2	0
1	4	1
2	0	0
2	0	0
6	0	7
0	0	6
2	0	6
2	2	0
8	0	0
1	0	0
1	0	0
2	0	0
1	4	0
1	8	0
5	5	0
2	6	0
5	1	0
8	8	1
3	9	0
4	0	0
1	0	0
2	0	0
3	0	0
7	0	0
7	0	0
1	1	9
6	0	1
1	0	9
3	0	0
3	0	0
2	9	1
2	0	1
2	0	0
5	3	0
4	7	0
7	7	0
1	1	0
5	1	0
8	0	5
4	1	0
0	0	1
3	9	1
7	3	0
0	11	0
3	0	0
5	0	0
3	1	0
2	0	0
0	0	0
4	0	8
2	0	9
1	0	9
1	0	0
2	6	0
6	6	8
4	0	0
3	0	0
6	0	0
9	0	0
2	0	0
7	0	0
2	9	0
8	0	9
2	2	0
4	6	0
6	6	0
2	6	0
5	0	0
1	1	0
1	1	8
1	1	0
4	1	0
7	0	9
9	0	1
3	0	8
3	6	0
3	0	0
9	0	0
1	0	0
5	0	0
9	0	0
9	0	0
1	0	0
1	7	0
5	8	0
1	0	9
5	0	0
7	6	0
9	12	0
8	6	0
3	0	0
3	8	0
1	0	8
1	7	0
1	0	9
0	0	0
3	5	9
2	0	9
2	0	0
9	7	0
4	1	0
1	4	0
3	5	1
0	6	0
1	0	0
3	6	0
8	6	0
5	6	0
4	6	0
9	10	1
1	0	0
3	9	0
2	6	0
3	6	0
1	1	1
4	7	0
5	0	0
8	5	0
8	5	0
1	0	0
2	7	0
3	0	0
1	8	0
4	8	0
3	0	0
6	0	0
1	0	0
9	0	0
1	0	1
4	9	0
7	6	0
0	13	0
3	0	0
6	8	0
6	0	0
4	8	0
3	0	0
5	0	0
9	0	0
6	0	0
3	0	0
9	2	0
4	4	9
7	0	7
3	10	0
2	9	2
9	6	0
8	10	0
4	5	0
3	5	0
2	5	0
2	5	0
2	5	1
2	0	1
4	7	0
5	7	6
9	7	6
2	0	1
2	1	0
8	6	0
2	6	0
3	0	1
7	0	9
0	0	0
0	1	0
0	1	0
9	0	0
0	6	0
0	6	0
0	8	0
8	0	8
0	0	1
0	0	1
0	0	0
0	0	0
0	0	0
5	0	0
0	0	0
0	0	9
0	0	9
0	7	0
0	0	0
0	4	0
0	10	0
0	0	0
0	0	8
0	0	0
0	0	0
0	5	9
0	5	0
0	0	9
0	0	0
0	5	9
0	5	0
0	0	0
0	0	0
0	0	0
0	7	0
0	0	0
0	7	0
0	7	9
0	1	0
1	7	0
0	1	0
0	0	0
0	8	0
9	0	0
0	0	1
0	0	9
0	9	0
0	0	9
0	0	9
0	0	0
0	0	0
0	0	0
0	0	0
0	0	1
8	0	0
0	7	0
0	0	0
0	0	0
4	0	0
0	0	0
0	14	0
0	0	0
0	0	0
0	6	0
0	10	0
0	5	1
0	5	0
0	4	0
0	4	1
0	4	0
0	9	0
9	0	0
0	0	0
0	9	0
0	0	0
0	0	1
0	6	0
0	6	0
0	5	0
0	7	0
4	7	0
4	0	0
2	0	0
0	9	0
0	0	0
0	0	0
0	7	1
0	0	0
0	0	0
0	0	0
0	1	0
0	4	1
0	0	0
0	9	0
1	0	0
0	7	0
0	6	0
0	11	1
0	12	2
0	0	2
0	0	3
0	8	2
0	0	3
0	7	6
0	1	3
0	1	3
1	0	4
0	0	7
0	8	8
0	0	3
0	2	5
0	6	2
0	7	2
0	1	1
0	1	0
1	1	1
9	1	4
0	0	9
0	0	15
0	7	2
0	13	4
0	6	6
0	12	2
0	15	2
0	9	8
0	1	15
9	3	2
0	1	4
0	9	6
0	0	2
0	1	1
0	9	1
0	0	2
0	7	1
0	0	4
0	0	0
0	0	4
0	0	4
0	3	3
0	0	7
0	0	2
0	0	6
0	0	1
0	0	12
5	0	14
1	0	2
0	7	8
0	3	4
0	0	4
0	1	3
0	0	1
1	0	1
0	0	3
0	0	4
0	0	2
0	3	3
0	7	3
0	0	1
0	0	2
0	0	1
0	0	6
0	8	13
0	1	7
0	0	5
0	5	4
0	7	1
0	14	9
0	0	2
0	0	2
0	4	2
0	4	2
0	4	1
0	9	1
5	9	1
0	0	9
0	0	13
0	0	4
0	0	8
0	0	2
0	1	2
0	3	1
0	3	9
0	3	9
0	6	1
6	0	1
0	0	5
0	0	0
0	0	2
0	0	7
0	6	4
0	0	6
0	0	5
0	0	11
0	0	1
0	0	7
6	12	7
7	1	1
0	8	1
0	0	6
0	0	6
0	1	6
0	0	2
0	0	1
1	0	1
1	0	1
0	0	1
0	4	2
0	0	0
0	0	3
0	0	4
0	0	2
0	7	1
0	0	1
0	0	6
0	3	9
0	3	3
0	12	1
0	0	9
0	6	3
0	0	2
0	0	5
0	0	3
0	5	1
0	5	4
8	5	1
0	0	1
1	0	5
0	0	7
0	0	1
0	0	1
0	0	1
0	0	1
0	0	0
6	6	4
6	9	13
0	0	6
0	0	8
0	0	1
0	8	7
0	0	14
0	1	7
0	0	7
0	0	1
0	0	4
0	8	7
0	8	0
0	14	7
0	6	2
0	0	9
0	0	0
0	0	2
0	0	6
0	0	2
0	3	9
0	3	15
8	3	15
0	1	2
0	0	10
0	0	9
1	1	1
0	0	1
0	9	10
0	9	2
0	1	1
0	0	6
0	3	1
1	3	3
0	0	4
0	0	1
0	1	4
0	0	0
0	0	12
0	0	2
8	0	4
0	0	1
0	1	8
0	7	9
0	10	8
0	0	0
0	8	8
0	0	7
0	0	1
0	1	14
0	0	1
0	1	3
0	0	4
0	0	3
0	0	0
0	0	4
0	0	11
1	0	15
0	0	1
0	1	2
0	1	11
0	0	0
0	1	2
0	0	1
0	0	1
0	0	9
0	0	9
0	0	5
0	8	5
6	8	12
6	1	5
0	1	2
0	0	4
0	0	3
0	6	4
0	0	3
0	0	5
0	8	3
0	8	5
0	11	15
0	0	8
0	11	15
0	7	8
0	0	2
0	0	2
0	0	2
0	0	2
0	0	4
1	0	1
0	7	1
0	0	5
0	7	0
0	12	0
0	0	3
0	9	3
0	6	7
0	14	9
0	0	7
0	0	7
0	0	13
0	7	15
0	9	10
0	0	7
0	6	1
0	0	2
0	0	2
0	0	6
0	0	6
1	0	0
0	0	3
0	6	6
0	6	0
0	1	7
0	1	13
0	0	1
0	0	3
0	0	13
0	7	10
0	0	8
0	0	7
0	0	0
0	0	0
0	0	6
0	1	3
0	1	2
0	0	2
0	5	5
0	0	3
1	0	7
0	7	7
0	8	3
0	0	3
0	6	0
0	6	3
1	9	11
0	6	13
0	15	0
0	6	1
0	6	5
0	1	12
0	1	8
0	5	0
0	5	2
0	0	3
0	9	3
0	9	3
1	6	8
7	6	0
8	7	2
0	7	0
0	0	0
0	6	0
0	6	1
0	0	1
0	0	5
0	0	0
0	0	7
0	0	13
0	7	8
0	0	6
0	0	1
0	6	7
0	6	7
3	12	0
5	5	0
5	0	0
0	0	3
0	0	3
7	0	2
0	0	2
0	9	2
0	7	2
6	0	2
6	0	0
0	0	9
0	6	8
7	0	12
0	0	0
0	7	2
0	0	3
0	0	8
0	0	2
0	0	8
0	0	11
0	10	14
6	0	5
6	0	4
0	5	1
0	5	1
0	0	4
0	0	8
1	5	2
0	5	0
0	0	2
0	8	1
0	0	1
0	0	2
0	12	0
0	0	0
0	0	4
0	13	1
0	6	2
0	6	4
0	0	8
0	0	0
0	0	3
0	0	2
0	0	2
0	7	1
0	0	1
9	4	0
0	0	6
0	0	6
0	5	6
0	5	5
0	8	5
0	8	2
0	0	2
0	0	1
1	0	1
0	7	2
0	0	2
1	9	5
0	7	0
0	0	4
0	6	5
1	6	7
1	0	15
0	0	3
0	0	3
0	9	9
0	7	15
0	0	9
1	0	2
0	0	2
0	0	2
7	0	1
7	5	2
0	5	3
0	5	3
0	0	1
0	0	7
0	5	1
0	5	5
0	5	1
1	5	2
0	5	2
1	12	10
0	0	12
0	7	4
0	5	14
0	12	11
0	7	7
0	0	8
0	7	6
0	6	5
0	6	8
0	14	2
0	5	6
0	0	2
0	0	1
0	0	3
0	0	5
0	6	2
0	12	5
0	0	1
0	0	2
0	0	1
0	0	2
1	0	8
0	0	4
0	0	5
0	0	3
0	7	5
0	0	6
0	9	1
0	9	2
0	4	2
0	0	7
0	0	2
0	0	7
0	0	1
0	0	3
0	10	4
0	0	5
0	11	9
0	0	2
0	0	5
0	0	4
0	6	4
0	6	13
0	5	1
0	9	5
0	0	8
0	0	1
0	0	5
0	0	3
0	0	4
1	5	3
0	5	6
0	5	3
0	12	4
0	8	1
0	8	0
0	0	1
0	0	0
0	0	1
0	0	8
0	0	9
0	0	2
0	0	0
2	0	2
[truncated: 5,963 more rows]

## Sheet: Figure 3E
																										Treatment	decay time (s)
																										VEH	1.29757
																										VEH	1.4
																										VEH	1.48109
																										VEH	2.05042
																										VEH	1.73418
																										VEH	1.36364
																										VEH	0.59919
																										TG	3.00418
																										TG	3.11803
																										TG	3.51596
																										TG	2.40441
																										VN	3.25355
																										VN	3.48829
																										VN	3.22378
																										VN	3.69387

## Sheet: Figure 3F
Treatment	Change in waves/s from baseline (media) to drug
VEH	0.084
VEH	-0.012
VEH	0.052
VEH	-0.084
VEH	-0.04
VEH	-0.008
VEH	0.012
TG	-0.028
TG	0.332
TG	0.08
TG	-0.036
VN	0.792
VN	0.736
VN	-0.02
VN	1.776

## Sheet: Figure 3G
wave distance (microns)
VEH	TG	VN
94.875	61.525	42.55
106.786	46	42.55
112.844	15.3333	28.75
22.0417	69.0958	23
61.8125	34.5	38.8125
57.5	61.0321	28.75
57.6643	46	28.75
18.5278	28.3667	50.3125
62.1	28.75	25.875
30.9062	15.1417	30.9062
41.7833	30.1875	28.1111
34.5	8.625	36.225
79.0625	18.5278	27.2167
72.5321	57.5	34.5
15.0938	115	31.395
23	35.5063	27.4563
34.5	92	23
92	80.5	34.5
38.8125	48.5556	46
57.5	28.75	50.3125
47.5972	18.5278	28.75
47.5573	69.46	28.75
42.55	23	33.0625
43.125	28.75	33.35
70.9167	23	36.915
92	23	38.8125
73.3125	39.1	80.5
43.125	30.6667	57.5
55.0357	28.1111	46
58.075	44.5625	69
39.2917	46.788	34.5
81.765	44.5625	34.5
53.6187	47.4375	39.2917
39.2917	43.6042	33.0625
28.75	31.625	36.915
34.5	34.5	34.5
37.6944	18.5278	57.5
28.75	36.8958	42.55
23	30.1875	38.8125
38.525	166.75	38.8125
36.8958	104.587	46
63.7292	50.2877	23
23	12.087	42.55
43.125	33.5601	57.5
62.8906	53.2461	28.3667
23	49.1944	50.3125
22.0417	47.2321	27.4563
23	85.1719	28.1111
23	148.35	69
23	25.875	80.5
46	107.812	57.5
38.8125	55.2639	92
28.75	64.0714	63.8889
46	38.525	65.6023
46	57.5	54.625
57.5	43.93	50.3125
34.5	30.9062	50.3125
57.5	20.8438	20.125
64.6875	23	20.125
57.5	83.6364	38.8125
28.1111	106.549	46
45.5795	35.0613	43.125
62.1	36.225	83.6146
28.1111	139.981	48.875
46	124.2	34.5
42.895	73.9286	20.125
34.5	61.8125	54.625
43.125	82.6289	57.5
6.06944	39.2917	42.1667
29.1333	30.1875	39.1
27.2167	31.625	73.7917
22.0417	41.8929	38.525
22.0417	18.5278	30.9062
51.75	45.5208	11.5
28.75	42.55	23
34.5	46.0958	69
13.9917	42.55	42.4131
50.6	46	57.5
28.75	23	28.1111
28.1111	36.225	38.3333
43.5357	71.3	43.125
42.4781	46	40.8889
17.25	46	39.4286
28.1111	63.3075	28.75
28.1111	50.3125	23
33.0625	20.125	57.5
45.5208	20.125	37.375
34.5	23	38.8125
46	192.716	23
23	157.816	46
23	128.634	34.5
28.75	70.9167	65.6267
27.4563	84.6071	38.3333
23	38.0595	38.8125
28.1111	34.5	34.5
23	22.0417	34.5
18.5278	22.0417	60.375
18.5278	36.225	84.3333
23	32.5833	50.3125
46	57.5	50.3125
51.75	57.5	34.5
40.25	30.1875	28.75
18.5278	30.1875	38.8125
49.8333	38.5602	27.7917
35.7778	32.5833	48.875
36.8958	38.525	138
57.5	313.046	107.812
44.4667	124.2	57.5
34.5	32.5833	57.5
62.9306	259.469	23
46	67.275	80.5
34.5	57.5	28.75
38.8125	50.3125	40.25
63.25	214.619	50.3125
46	23.8625	46
34.5	23.8625	34.5
44.4667	20.125	69
34.5	195.5	25.5556
59.6905	172.5	23
38.525	22.0417	40.25
36.8958	38.525	34.5
40.25	113.539	39.7708
28.75	118.028	119.865
39.2917	44.275	28.75
53.6667	47.5653	51.75
44.0067	42.55	54.625
40.25	40.25	33.2222
18.5278	52.9	39.5312
18.5278	46	18.5278
57.5	40.6607	57.5
43.5357	50.4722	37.375
38.8125	57.5	42.55
22.0417	29.7083	38.8125
64.3897	33.35	30.6667
50.3125	38.525	34.5
33.0625	43.125	48.4917
28.75	36.225	24.9167
28.75	92	50.6
34.5	69	166.75
28.75	53.6187	34.5
18.5278	33.1583	90.8819
38.8125	31.395	50.3125
104.765	28.75	46
60.6944	28.1111	34.5
57.5	22.0417	30.6667
46	71.5875	34.5
46	36.225	34.5
34.5	28.75	34.5
27.7917	43.93	78.775
34.5	41.6875	35.3214
88.8636	19.1667	34.5
22.0417	31.625	46
18.5278	38.525	21.275
28.9417	16.5312	56.9037
74.3028	38.8125	37.375
57.5	38.8125	34.5
37.375	39.1	46
30.1875	43.125	34.5
33.0625	32.5833	69
70.4375	131.292	42.1667
38.525	38.6071	36.8958
36.8958	23	58.0476
39.1	96.7917	94.7153
34.5	69	42.55
34.5	31.395	50.3125
18.5278	25.875	46
18.5278	138	55.5833
31.625	57.5	116.438
23	145.028	37.375
27.2167	55.0357	28.75
27.2167	38.6071	28.75
28.75	20.125	28.1111
23	50.6	51.75
33.35	34.5	76.9615
28.75	50.7917	99.6667
28.75	28.75	46
18.5278	47.3964	34.5
23	46.5613	34.5
25.875	29.7083	23
28.75	67.85	92
28.75	44.4667	23
33.5417	38.525	66.6853
28.75	23	48.5156
23	27.2167	28.75
23	28.75	61.3333
28.75	78.8045	17.25
60.375	165.056	34.5
45.4524	103.5	30.1875
40.25	99.3718	34.5
28.75	52.1607	69
25.875	32.5833	57.5
38.8125	30.9062	46
39.2917	132.25	48.875
33.35	38.525	34.5
34.5	143.031	37.375
23	108.429	28.75
57.5	138	43.125
73.6	158.844	34.5
46	117.875	23
57.5	115	50.3125
46	151.481	34.5
20.125	471.5	59.5909
28.75	154.292	8.625
51.75	142.528	34.5
18.5278	56.695	34.5
40.25	138	23
23	97.75	6.38889
46	94.875	80.5
46	108.292	152.567
34.5	258.267	43.125
63.25	324.213	57.5
45.1786	111.119	50.6
22.0417	88.1188	36.8958
34.5	34.5	39.1
23	108.292	31.625
39.1	126.5	22.0417
23	80.5	22.0417
18.5278	80.5	50.6
18.5278	83.375	69
22.0417	109.56	58.9375
53.256	24.6611	23
46	73.7917	29.3889
46	60.375	69
40.25	67.6583	34.5
	96.7917	52.9
	69	23
	60.375	48.875
	43.9464	27.2167
	25.5556	27.2167
	46	34.5
	46	86.25
	74.75	34.5
	53.1875	69
	48.875	57.5
	46.8214	21.5625
	20.125	78.775
	23	23
	34.5	57.5
	27.7917	74.6026
	23.8625	46
	29.4688	43.2619
	44.0168	37.375
	46.5613	78.5833
	57.5	31.4812
	159.083	34.5
	23	46
	40.25	28.75
	135.971	28.75
	97.75	34.5
	67.7222	28.75
	46	51.75
	44.0168	34.5
	47.3964	44.4667
	46.0958	36.8958
	50.3125	46
	23	28.75
	57.5	18.5278
	27.2167	28.75
	238.625	52.8281
	133.265	32.5833
	99.9222	36.225
	41.8929	57.5
	28.1111	83.9089
	36.225	58.5781
	32.5833	57.5
	84.4073	22.0417
	80.5	57.5
	41.6875	28.75
	39.0179	27.7917
	103.5	89.5357
	61.3333	52.1607
	108.1	28.1111
	42.55	34.5
	50.3125	50.6
	3.88125	32.5833
	46	34.5
	28.75	89.5357
	27.4563	46
	80.5	64.8182
	50.7917	94.0162
	52.8897	95.0804
	36.915	101.008
	23	30.9062
	20.125	23
	100.05	42.3036
	165.6	193.831
	157.55	18.5278
	43.125	34.5
	122.619	236.684
	119.792	102.542
	95.8333	34.5
	94.875	57.5
	62.2917	18.5278
	62.2917	34.5
	65.55	25.875
	23	51.75
	111.55	25.875
	30.1875	30.475
	30.1875	236.684
	23.8625	109.07
	28.1111	28.1111
	86.25	41.4
	34.6437	23
	33.0625	244.822
	118.833	162.978
	57.5	87.4
	182.621	34.5
	101.243	28.1111
	85.0744	11.5
	45.2333	40.25
	111.55	46
	28.1111	188.312
	33.35	153.812
	169.625	78.5833
	108.912	54.3375
	30.1875	34.5
	38.5602	57.5
	47.2321	46
	27.2167	46
	62.1548	80.5
	75.5714	7.66667
	124.471	69
	65.55	23
	69	57.5
	38.525	18.5278
	22.0417	181.125
	6.38889	161
	55.545	149.5
	38.8125	51.9097
	46	161
	45.8474	129.375
	28.75	37.375
	22.0417	34.5
	18.5278	149.5
	27.2167	115
	41.6875	82.6357
	41.6875	40.9893
	22.0417	23
	62.1	28.75
	161	11.3083
	138.096	57.5
	126.596	31.625
	49.5321	23
	57.5	28.75
	68.7386	57.5
	46.5031	46
	53.2286	46
	40.8113	37.375
	33.2222	28.75
	40.5694	40.25
	103.021	23
	87.4821	76.3182
	130.032	33.1583
	46.9036	98.1759
	76.0568	47.1979
	85.2917	55.5833
	57.5	53.6667
	38.525	53.6667
	36.225	28.75
	32.2	71.875
	103.5	66.125
	146.05	126.5
	146.05	28.75
	65.55	115
	57.5	35.7778
	140.683	50.1208
	136.686	44.0833
	108.292	60.8542
	91.195	80.5
	23.8625	23
	23.8625	48.5556
	37.1012	57.5
	44.3571	34.5
	33.3021	59.4167
	25.0892	161
	23	123.944
	136.083	34.5
	72.2857	21.0833
	51.2273	150.65
	30.6667	138
	46	115
	67.85	112.125
	44.9458	126.5
	61.2279	126.5
	62.748	33.131
	58.0476	80.5
	46.0958	34.5
	64.0714	103.5
	23	22.8562
	57.5	57.5
	92.575	66.8438
	65.7143	48.3
	46	21.5625
	35.8417	46
	31.625	34.5
	49.8333	29.9
	149.5	34.5
	146.05	67.275
	129.375	92
	117.875	30.1875
	345	64.4
	137.281	83.0556
	106.375	43.125
	94.875	77.8462
	126.5	35.075
	258.75	57.5
	161	56.1967
	234.312	46
	103.5	80.5
	83.375	28.75
	79.0625	57.5
	70.4375	37.375
	54.3056	23
	61.5442	84.2135
	33.0625	57.5
	57.5	50.6
	36.915	67.275
	28.1111	9.26389
	88.8636	69
	86.9688	33.5417
	83.6944	69.0958
	80.5	34.5
	28.75	57.5
	76.0278	30.1875
	112.289	28.75
	36.915	21.5625
	31.395	126.5
	23	103.5
	49.8333	23
	105.477	49.2857
	83.5962	92
	93.7798	34.5
	117.022	80.5
	48.4643	42.55
	25.875	79.35
	61.8125	28.75
	126.5	45.4524
	31.625	61.3333
	106.375	57.5
	9.89	28.75
	43.93	23
	36.225	46
	67.6583	28.75
	46	51.75
	161	28.75
	113.686	34.5
	102.268	34.5
	85.4286	73.1818
	33.8512	46
	30.4307	28.8778
	30.59	28.75
	57.5	47.9167
	80.5	103.5
	22.8562	69
	57.5	18.5278
	34.5	27.4563
	21.0833	38.525
	134.55	9.26389
	58.4036	107.823
	34.5	100.409
	43.125	23
	81.9261	33.0625
	63.428	23
	62.7708	30.6667
	44.0833	57.5
	56.6786	62.1
	28.75	36.8958
	119.792	53.3929
	94.875	80.5
	80.5	34.5
	57.5	57.5
	69	149.5
	38.8125	44.6583
	28.75	46
	57.5	23
	142.528	34.5
	23	172.5
	46.5191	46
	87.8929	174.615
	118.674	40.8889
	35.1389	57.5
	22.8935	80.5
	41.3281	34.5
	50.3125	64.8182
	266.656	21.0833
	147.209	69
	69.8998	63.25
	66.9156	34.5
	23	40.25
	23	46
	18.5278	17.1222
	18.5278	62.4286
	27.6	77.2143
	23.9583	57.5
	18.5278	50.7917
	57.5	44.85
	31.625	46
	16.5313	103.5
	28.75	46
	34.5	28.75
	46	92
	34.5	34.5
	18.5278	52.2292
	33.35	53.6667
	38.525	34.5
	113.275	75.3889
	48.5556	57.5
	34.3905	23
	69.4751	34.5
	50.3125	46
	28.75	18.5278
	33.0625	51.75
	20.125	50.3125
	22.0417	34.5
	23	34.5
	28.75	23
	96.7232	23.9583
	91.8631	51.75
	88.9682	23
	22.0417	30.6667
	33.0625	75.1094
	82.4806	51.75
	46.0958	34.5
	43.125	81.9375
	28.75	126.5
	28.1111	69
	31.5292	11.5
	28.29	69
	103.5	103.5
	76.3472	11.5639
	92	56.0625
	34.5	31.4333
	50.6	57.5
	66.2467	49.3542
	28.75	22.0417
	28.75	34.5
	50.3125	3.88125
	61.8125	53.6667
	61.8125	73.3125
	28.75	65.55
	37.375	35.995
	37.375	30.1875
	28.75	28.75
	18.5278	64.4
	90.2576	80.5
	79.5417	35.765
	40.25	5.75
	60.4815	34.5
	109.25	38.6528
	97.9225	33.925
	94.875	34.5
	57.5	50.6
	71.3411	23
	80.5	51.75
	37.375	40.25
	42.1187	43.125
	28.175	69
	23	39.1
	42.7143	28.635
	53.0278	30.475
	34.5	30.935
	31.1048	37.6944
	43.8438	34.5
	46	17.25
	107.333	33.35
	74.2708	25.875
	14.8062	28.1111
	22.3611	34.5
	22.0417	86.25
	51.4306	28.75
	57.5	23
	44.4906	34.5
	28.75	50.6
	59.4167	46
	57.5	34.5
	64.0714	34.5
	32.5833	23
	27.2167	46
	23	34.5
	57.5	103.5
	118.833	70.4375
	37.375	494.5
	55.9028	102.35
	62.1	506
	23	96.6
	101.471	80.5
	23	90.0833
	45.5208	95.2857
	50.715	358.688
	42.8166	107.633
	31.395	69
	304.031	63.25
	79.6786	46
	187.833	23
	388.125	31.625
	121.708	34.5
	234.312	33.9524
	174.417	48.3
	57.5	34.5
	138	32.5833
	285.217	30.9062
	101.583	23
	195.5	69
	379.5	76.3182
	191.925	96.3125
	131.637	34.5
	88.912	74.75
	368	8.14583
	24.9167	57.5
	356.5	34.5
	336.375	35.7778
	322	49.5139
	240.72	60.375
	235.129	62.1
	199.106	54.8167
	187.381	34.5
	61.3333	32.8229
	195.5	9.26389
	92	57.1406
	23	112.745
	228.901	23
	157.742	107.559
	74.75	207
	42.1667	234.312
	184	69
	103.5	62.9625
	149.5	42.1667
	118.194	159.362
	63.5238	137.276
	80.5	136.403
	60.3111	47.15
	46	103.5
	60.375	65.4861
	25.875	18.5278
	36.4167	107.812
	78.9318	23
	20.125	21.3229
	33.0625	32.5833
	26.806	46
	57.5	62.1
	47.15	72.2857
	85.1	23
	25.875	84.7019
	92	80.5
	45.3611	18.5278
	30.1875	112.346
	40.25	51.4306
	34.5	218.5
		253.411
		234.144
		150.977
		103.021
		23
		54.625
		27.7917
		46
		57.5
		36.225
		43.3167
		46
		21.7222
		26.8333
		51.75
		62.2045
		93.4375
		34.5
		35.9375
		23
		33.0625
		34.5
		120.75
		68.8083
		103.5
		30.6667
		23
		74.75
		21.3229
		26.3542
		63.9688
		9.26389
		46
		57.5
		20.125
		46
		19.1667
		33.0625
		33.0625
		61.3333
		172.5
		23
		150.458
		23
		108.292
		156.528
		79.5417
		172.5
		92
		161
		39.2917
		92
		163.415
		154.172
		23
		64.6343
		69
		23
		69
		55.8229
		69
		46
		57.5
		23
		31.625
		58.9375
		70.9167
		23.9583
		5.75
		34.5
		103.5
		36.8958
		50.6
		45.5208
		66.125
		74.1111
		103.5
		69
		25.1562
		83.375
		7.66667
		34.5
		27.3125
		69
		51.75
		26.8333
		26.5938
		34.5
		34.5
		41.0714
		40.25
		62.2917
		30.6667
		34.5
		36.8
		34.5
		17.25
		69
		46
		12.7778
		92
		92
		23
		34.5
		34.5
		80.5
		50.6
		23
		44.2111
		46
		80.5
		28.75
		34.5
		70.4375
		53.6667
		38.3333
		28.75
		57.5
		34.5
		44.5625
		46
		5.75
		57.5
		46
		40.25
		59.915
		40.25
		27.715
		34.5
		57.5
		34.5
		57.5
		80.5
		23
		53.1875
		35.7869
		22.54
		52.9
		66.2847
		211.6
		26.8333
		184
		186.875
		207
		136.85
		111.167
		69
		69
		31.625
		149.5
		57.5
		148.031
		186.156
		52.5623
		48.875
		103.5
		46
		57.5
		23
		80.5
		40.25
		42.1667
		34.5
		69
		57.5
		34.5
		46
		23
		53.6667
		38.3333
		46
		115
		79.0625
		75.7083
		23
		23
		247.25
		34.5
		103.5
		230
		57.5
		46
		23
		132.25
		84.6818
		10.7333
		34.5
		57.5
		34.5
		66.7871
		11.5
		23
		43.125
		48.3
		48.3
		31.4333
		69
		34.5
		46
		19.1667
		46
		65.4615
		80.5
		28.8139
		40.25
		113.231
		138
		43.125
		34.5
		46
		23
		34.5
		28.75
		52.9
		80.5
		34.5
		69
		23
		34.5
		57.5
		23
		57.5
		30.6667
		46
		34.5
		34.5
		61.3333
		51.75
		39.1
		34.5
		30.6667
		97.0312
		25.875
		46
		41.4
		30.6667
		46
		51.75
		102.781
		132.969
		127.527
		93.9167
		115
		34.5
		23
		100.05
		52.7083
		57.5
		61.3333
		57.5
		148.973
		26.8333
		92
		130.87
		34.5
		80.5
		48.9229
		51.75
		57.5
		73.1071
		28.75
		200.611
		46
		38.8125
		34.5
		31.625
		34.5
		23
		23
		51.75
		43.125
		31.625
		46
		108.1
		34.5
		34.5
		61.3333
		126.5
		29.5167
		109.25
		184
		23
		41.4
		46
		161
		149.5
		46
		62.8906
		40.25
		132.25
		124.456
		61.8444
		23
		115
		94.3
		83.7097
		48.875
		69
		46
		57.5
		94.875
		23
		230
		31.625
		57.5
		70.2778
		57.5
		51.75
		73.3125
		217.222
		185.917
		207
		149.5
		34.5
		46
		8.14583
		46
		138
		34.5
		184
		28.75
		94.875
		161
		69
		73.025
		85.4659
		57.5
		57.5
		276
		34.5
		34.5
		171.925
		255.236
		66.125
		82.859
		47.9167
		46
		23
		81.7778
		92
		23
		34.5
		34.5
		25.875
		58.65
		46
		40.25
		42.55
		39.9306
		27.7917
		161
		34.5
		161
		126.5
		184
		76.1875
		146.944
		129.056
		23
		23
		115
		97.75
		67.275
		40.3869
		79.8513
		113.083
		79.6786
		46
		80.5
		48.875
		46
		103.5
		32.5833
		34.5
		34.5
		69
		66.125
		57.5
		42.55
		28.75
		144.069
		34.5
		59.4167
		61.8125
		26.1944
		46
		34.5
		38.3333
		34.5
		46
		37.375
		39.2917
		46
		34.5
		12.9375
		17.25
		23
		11.5
		11.5
		30.6667

## Sheet: Figure 3H
Treatment	wave distance (um)
VEH	45.4623
VEH	33.7313
VEH	43.8139
VEH	35.5408
VEH	35.0909
VEH	47.4943
VEH	34.8834
TG	39.1518
TG	59.9419
TG	54.0477
TG	55.077
VN	37.2438
VN	39.1432
VN	31.7451
VN	37.6761

[truncated: 13 more sheets: Figure 3J, Figure 4F, Figure 4G, Figure 5E, Figure 5F, Figure 5G, Figure 6B, Figure 6C, Figure 6D, Figure 6E, Figure 6F, Figure 6G, Figure 7C-D]
